# Supplementary material for: Characterization of the Calmodulin/Calmodulin-like Protein (CAM/CML) Family in Ginkgo biloba, and the Influence of an Ectopically Expressed GbCML Gene (Gb_30819) on Seedling and Fruit Development of Transgenic Arabidopsis
Source: Plants (Basel). 2022 Jun 4;11(11):1506. doi: 10.3390/plants11111506 (PMC9183014; doi:10.3390/plants11111506)
Supplement: Supplementary file 1 [file plants-11-01506-s001.zip › Supplementary Table S1.xlsx]

## Sheet: Sheet1
Table S1 83 CAM/CML genes identified in G. biloba and Arabidopsis.
GeneID	Family classification	Chromosomal localization	Start	End	Amino acid number	Molecualr weight	pI	CAM sequence identity (%)a	CML sequence identity (%)b	Sequence identity (%) between Gb_30819 and AtCMLs
Gb_08148	CAM	Chr2	80853795	80856194	149	16875.7	3.89	93.29
Gb_13552	CAM	Chr4	284220426	284221876	149	16859.7	3.89	93.96
Gb_17936	CAM	Chr7	226112454	226114389	186	20883.6	4.27	67.74
Gb_20553	CAM	Chr12	390866168	390867583	228	25417	5.15	51.02
Gb_30717	CAM	Chr3	20166150	20168416	217	24701.8	4.27	65.44
AT1G66410 (AtCAM4)	CAM	Chr1	24774217	24775900	149	16861.7	3.89	96.64
AT2G27030 (AtCAM5)	CAM	Chr2	11532004	11533276	149	16819.7	3.88	100
AT2G41110 (AtCAM2)	CAM	Chr2	17140311	17141431	149	16819.7	3.88	100
AT3G43810 (AtCAM7)	CAM	Chr3	15664371	15666460	149	16847.7	3.88	99.33
AT3G56800 (AtCAM3)	CAM	Chr3	21034537	21036077	149	16819.7	3.88	100
AT5G21274 (AtCAM6)	CAM	Chr5	7214500	7216019	149	16833.6	3.88	98.66
AT5G37780 (AtCAM1)	CAM	Chr5	15004527	15006205	149	16861.7	3.89	96.64
Gb_03898	CML	Chr9	18657309	18657884	191	21093.6	5.77		30.23
Gb_05638	CML	Chr3	570758572	570759105	177	19656.3	4.01		22.87
Gb_05639	CML	Chr3	571110571	571111104	177	19666.3	4.32		20.55
Gb_09202	CML	Chr7	436914621	436915106	161	17767	4.16		23.96
Gb_09531	CML	Chr10	547753555	547754076	173	19465	4.18		27.91
Gb_11457	CML	Chr12	198070971	198071816	281	31753.1	4.45		19.3
Gb_11458	CML	Chr12	198042636	198043496	286	32390.8	4.21		18.62
Gb_13855	CML	Chr10	93400723	93401343	206	23508.7	4.85		24.43
Gb_13856	CML	Chr10	93386646	93387275	209	23981.3	4.95		25.34
Gb_13868	CML	Chr9	266915974	266916492	172	19603	4.32		27.06
Gb_15095	CML	Chr12	196953209	196953997	262	29529.6	4.5		24.97
Gb_15575	CML	Chr4	56063135	56063809	224	24414.2	4.72		31.17
Gb_15581	CML	Chr4	56567772	56568398	208	22885.6	5.31		33.18
Gb_16484	CML	Chr8	442864534	442865208	224	25148.3	4.39		26.89
Gb_22573	CML	Chr10	701119869	701120591	240	27075.5	5.87		27.56
Gb_28442	CML	Chr11	592130773	592131225	150	17367.4	4.29		23.26
Gb_30178	CML	Chr2	415219745	415220221	158	17707.1	4.27		29.3
Gb_30819	CML	Chr5	51699908	51700624	238	26233.5	4.42		42.08
Gb_34519	CML	Chr1	129059605	129060363	252	28871	3.96		24.21
Gb_35180	CML	Chr9	425418736	425419491	251	27351.7	4.54		26.62
Gb_37768	CML	Chr4	38414082	38414648	188	20159.5	4.5		33.49
AT1G05990	CML	Chr1	1818447	1819040	150	16956.1	4.13		53.95	34.73
AT1G12310	CML	Chr1	4187165	4188056	148	16516.8	4.54		19.07	18.91
AT1G18210	CML	Chr1	6267969	6268828	170	18350.2	3.95		26.91	21.77
AT1G18530	CML	Chr1	6376783	6377256	157	17146.4	3.95		21.82	20.82
AT1G21550	CML	Chr1	7553101	7553876	155	17942.2	4.17		21.76	23.11
AT1G24620	CML	Chr1	8723712	8724459	186	20300.5	4.29		28.96	27.24
AT1G32250	CML	Chr1	11639843	11640343	166	18417.8	4.58		25.35	22.41
AT1G62820	CML	Chr1	23263671	23264349	148	16578.8	4.62		19.53	20.17
AT1G66400	CML	Chr1	24770575	24771371	157	17653.8	4.36		27.44	23.11
AT1G73630	CML	Chr1	27684736	27685453	163	18001.9	4.14		23.74	24.18
AT1G76640	CML	Chr1	28765324	28765803	159	18145.7	4.28		24.19	21.85
AT1G76650	CML	Chr1	28766750	28767517	177	20112.6	4.39		26.51	23.95
AT2G15680	CML	Chr2	6830995	6831641	187	21220.1	6.75		29.3	28.15
AT2G27480	CML	Chr2	11746720	11748051	228	26130.3	4.67		16.03	11.72
AT2G36180	CML	Chr2	15173782	15174216	144	16271.2	3.97		23.26	21.85
AT2G41090	CML	Chr2	17135721	17136852	191	21727.3	4.36		15.98	12.81
AT2G41100	CML	Chr2	17138073	17139610	324	36807.2	4.63		20.86	20.55
AT2G41410	CML	Chr2	17261728	17262884	216	23443.1	4.49		22.52	24.9
AT2G43290	CML	Chr2	17991052	17992047	215	24114.3	4.53		100	42.08
AT3G01830	CML	Chr3	296054	297133	146	16768.8	4.41		18.81	18.67
AT3G03000	CML	Chr3	677240	678084	165	18090.2	4.18		25.23	22.41
AT3G03400	CML	Chr3	808745	809158	137	15067.9	4.17		22.79	20.59
AT3G03410	CML	Chr3	811324	811719	131	14731.5	4.02		21.4	18.07
AT3G03430	CML	Chr3	814473	814732	83	9160.24	4.5		15.35	10.08
AT3G07490	CML	Chr3	2391189	2391650	153	17392.6	4.09		50.92	33.32
AT3G10190	CML	Chr3	3155298	3156143	209	22997.7	4.23		23.08	23.43
AT3G10300	CML	Chr3	3186314	3187394	232	23549.6	7.76		12.81	14.46
AT3G22930	CML	Chr3	8124083	8125931	173	20070.9	3.61		27.44	23.53
AT3G24110	CML	Chr3	8704429	8705413	229	26266.1	4.7		18.14	18.8
AT3G25600	CML	Chr3	9307254	9307967	161	17642	4.21		23.29	19.67
AT3G29000	CML	Chr3	11005779	11006414	194	22696	3.98		24.09	25.21
AT3G47480	CML	Chr3	17496354	17496947	183	21457.8	4.36		23.53	19.67
AT3G50360	CML	Chr3	18674337	18675712	169	19408.8	4.66		22.79	21.34
AT3G50770	CML	Chr3	18873958	18874780	205	23044.5	4.88		24.31	26.78
AT3G51920	CML	Chr3	19268043	19269479	151	17036.2	3.96		21.4	20.17
AT3G59440	CML	Chr3	21970355	21971122	195	22377.3	4.07		71.16	39.58
AT3G59450	CML	Chr3	21972840	21974923	148	17072.5	5.34		20.47	13.39
AT4G03290	CML	Chr4	1442634	1443499	154	17589.9	4.09		49.07	34.85
AT4G12860	CML	Chr4	7538444	7538902	152	17182.4	4.17		43.78	32.23
AT4G14640	CML	Chr4	8397712	8400076	151	17156	3.76		26.51	23.53
AT4G20780	CML	Chr4	11133186	11133970	191	21147.4	4.33		30.26	27.5
AT4G26470	CML	Chr4	13371066	13372392	231	26770.2	4.23		17.92	20.55
AT4G37010	CML	Chr4	17444348	17445615	167	19156.5	4.43		20.47	20.5
AT5G04170	CML	Chr5	1145431	1147781	354	37112.8	6.93		10.92	11.86
AT5G17470	CML	Chr5	5760966	5761406	146	16320.3	4.01		23.26	20.92
AT5G17480	CML	Chr5	5762689	5762940	83	9048.07	4.3		14.42	10.08
AT5G37770	CML	Chr5	14998854	14999619	161	17545.8	4.55		29.3	28.99
AT5G39670	CML	Chr5	15883179	15884067	204	23833.9	4.67		23.61	23.33
AT5G42380	CML	Chr5	16942576	16943366	185	20601.9	4.3		23.26	26.05
AT5G44460	CML	Chr5	17917226	17917983	181	20253.7	4.34		29.87	25.63
a CAM sequences are compared with that of AtCAM2 (AT2G41110), respectively.
b CML sequences are compared with that of AtCML5 (AT2G43290), respectively.
