# Supplementary material for: Characterization of the Calmodulin/Calmodulin-like Protein (CAM/CML) Family in Ginkgo biloba, and the Influence of an Ectopically Expressed GbCML Gene (Gb_30819) on Seedling and Fruit Development of Transgenic Arabidopsis
Source: Plants (Basel). 2022 Jun 4;11(11):1506. doi: 10.3390/plants11111506 (PMC9183014; doi:10.3390/plants11111506)
Supplement: Supplementary file 1 [file plants-11-01506-s001.zip › Supplementary Table S2.xlsx]

## Sheet: Sheet1
Table S2 Primers for quantitative transcriptional expression of 26 GbCAM/GbCMLs using qRT-PCR and cloning of gene Gb_30819.
Gene ID	Primer sequence
	Forward sequence (5’-3’)	Reverse sequence (5’-3’)
Gb_03898	CAAGGGAATGGGCGACAG	TAGGCGGAAGATTTGGTGG
Gb_05638	ATGGAGGAGGAGAATGGC	GTCTGCGAAGCTCACAACT
Gb_05639	TACGATTATGGACAGGGACG	GCTACCTCAATCATGGCTACA
Gb_08148	GAACAGCTCACCGAAGATC	TGTCCCAAAGAACGCATA
Gb_09202	ACCACGATGGAAGCCTAAC	GAAGTCATAACAGCAGCGAAC
Gb_09531	GGTTCCCGTCCGAATACAA	GGCAGTTCTCAAGTCGTCCA
Gb_11457	ATTTGTGGCGAGCATAGAA	CACCAGTCCGAGCTTGATT
Gb_11458	AAGGCTTCCATAACTTCATCC	CCATATTGCTCCGTCTGC
Gb_13552	GAATCCCACAGAAGCAGAGC	TGCCCATCACCATCCACAT
Gb_13855	TGGCTCGCTTCGCTTCTA	TCGTTGGCTTTCCTCGTATT
Gb_13856	TGGCTCGCTTCGCTTCTA	CACTCGTCCACGCTGATGT
Gb_13868	GGAAAGTACCGTGGAACCCT	CCGTCCCTATCCTCATCAAA
Gb_15095	ATCAAAGGCATGTCTGGTTG	ATGGGTTTCCGAGGGTTC
Gb_15575	TCATATTCCTAAACCCAAACTCCC	GCCTCGCCAAGACAACTCAT
Gb_15581	ACCGTGGCTTCATCTGACTCTT	ATGTCGCCCAGTTCCCTCC
Gb_16484	TATCTGCATCGGTTCTTCC	AACATCATTTCCCTCCTTG
Gb_17936	TTGACTTTCCCGAGTTTCTT	AGTTGATTTGCCCATCCC
Gb_20553	GAGGCTGATGTGGATGGG	GGATGGAACAGGCTAGTGG
Gb_22573	AAAACTCCAAAGACCGAAGG	CACCAAGGGAACCCAACA
Gb_28442	GATGGGAGGGTGAGTTTGG	TTGGTGAAGCTCGGAAGG
Gb_30178	TCATCTTCGGACGCTCTTC	GACACTCTGCCAAACACCC
Gb_30717	CTGAACAATGCCAGACCAC	AACCCACAAGCCTCCAAT
Gb_30819	CTCTGGTTCGCCCGCACTT	TCCCGACCCACGCTCGTTTC
Gb_34519	ACTAATCCTGCATGTCAATC	TCAATACTTATGGCTTCCTC
Gb_35180	TGGAAGAGCCCAGCTATGTGA	CGAAGCCTACGGTATTGAGTGTAA
Gb_37768	GCAGCCTCCGAGACTTGA	AGAAACTAACAGAGCCATCCC
GbGAPDH	CTGGCGTAGAGTATGTGGTTGAAT	CACGCCAACAACGAACATG
cloning of Gb_30819	CGCGGATCCATGATGATCTCTGCAATTTTGAGGT	CCCAAGCTTTCACTTCCTCCCAAACCCACT
